# Supplementary material for: Difference in Postural Control during Quiet Standing between Young Children and Adults: Assessment with Center of Mass Acceleration
Source: PLoS One. 2015 Oct 8;10(10):e0140235. doi: 10.1371/journal.pone.0140235 (PMC4598130; doi:10.1371/journal.pone.0140235)
Supplement: S1 Dataset — (XLSX) [file pone.0140235.s001.xlsx]

## Sheet: SupportingData
ID	Age	Height	Mass	Sex	COP_SD		COMacc_SD		COMacc_PP		COMacc_PPF		COMacc_MPF
	years	cm	kg		mm		cm/s^2		(cm/s^2)^2/Hz		Hz		Hz
					EO	EC	EO	EC	EO	EC	EO	EC	EO	EC
C1	6	105.1	16.4	M	3.92303	4.2435	1.90362	2.31841	2.15117	3.09239	0.7	0.8	1.47841	1.54963
C2	6	121.9	21.7	F	4.21479	5.53354	1.23054	1.8874	0.970943	2.10091	0.9	1.2	1.3543	1.38426
C3	6	115.6	22.8	M	7.69024	6.92565	3.6822	3.69399	9.96188	9.68461	0.8	1.1	1.26973	1.39058
C4	6	111.9	16.8	F	5.40909	5.8242	3.57179	4.35735	8.13045	9.14696	1.3	1.2	1.73614	2.0272
C5	5	112.2	18.6	F	5.09335	7.13188	2.6186	3.08922	3.69998	7.01885	1	0.8	1.69735	1.43959
C6	5	116.6	21.2	F	7.78492	6.10543	1.76885	1.80935	2.26698	2.46038	0.6	0.6	1.2983	1.3047
C7	5	113	16.6	F	3.92672	4.2917	1.53015	1.86181	1.16598	1.99461	0.9	0.8	1.62305	1.54199
C8	5	109.9	19.6	F	3.80827	4.4386	1.99827	2.72647	1.92424	4.77102	1.5	0.8	1.94221	1.55705
C9	5	107.1	15.8	M	3.98874	3.78807	1.61791	2.06622	1.40073	2.69212	0.7	0.7	1.81894	1.646
C10	5	105.1	17.5	M	4.69022	7.10211	2.02658	2.65626	2.29733	4.51091	1.2	0.7	1.69571	1.49954
A1	27	182.5	72.1	M	8.32526	9.53596	1.3512	1.93612	1.19845	3.18124	0.6	0.8	1.26081	1.08814
A2	26	175	68.5	M	2.99698	5.1849	0.650472	0.651694	0.247691	0.335953	0.7	0.3	1.50948	1.30641
A3	31	165.4	57.8	M	5.6808	4.84232	1.38756	1.22537	1.42292	1.22934	0.7	0.6	1.23574	1.12482
A4	25	179.8	68.9	M	2.70944	3.68463	0.805988	1.05466	0.449093	0.770829	0.7	1	1.53989	1.38854
A5	24	162.1	64	M	2.40749	2.81288	0.829035	1.09052	0.540215	0.841769	0.6	1	1.35579	1.45838
A6	27	174.5	61.8	M	4.56215	3.86684	0.880119	1.26234	0.61599	1.27318	0.8	0.8	1.28763	1.22341
A7	25	174.6	84.6	M	3.13381	4.86706	0.676391	0.978328	0.294443	0.814466	0.8	0.6	1.31523	1.02882
A8	29	166.2	57.7	M	2.83207	3.24291	0.807788	1.01598	0.378615	0.764447	0.6	0.7	1.55619	1.33682
A9	25	174.2	70.2	M	4.05313	3.68075	0.669625	0.875991	0.331763	0.600695	0.7	0.6	1.51639	1.25599
A10	23	150.8	53.5	F	3.24487	4.4887	1.2914	1.46144	1.27317	2.26996	0.7	0.6	1.23765	1.00868
A11	24	163.4	58.6	F	3.05937	4.35677	1.01721	1.22239	0.949768	1.33557	0.7	0.6	1.36803	1.1153
A12	23	162.8	46.4	F	4.6876	6.36842	1.36319	1.56371	1.48953	1.76899	0.7	0.6	1.2145	1.23255
A13	27	163.8	54.7	F	3.43122	3.4072	0.677256	1.2862	0.258444	1.42194	0.8	0.8	1.49448	1.17661
A14	25	152	44.6	F	2.09968	3.85052	0.847525	0.951961	0.471074	0.623121	0.8	0.7	1.38551	1.35156
A15	25	157.9	50.5	F	1.78706	4.22157	0.558368	0.94729	0.303176	0.821848	0.6	0.6	1.28112	1.08927

## Sheet: Variables
ID	Subject ID. "C" = child group; "A" = adult group.
Age	Age in years old.
Height	Body height in cm.
Mass	Body mass in kg.
Sex	Sex. "F" = female; "M" = male.
COP_SD	Unnormalized form of COP SD in mm
COMacc_SD	Unnormalized form of COMacc SD in cm/s^2
COMacc_PP	Unnormalized form of peak power of COMacc in (cm/s^2)^2/Hz
COMacc_PPF	Peak power frequency of COMacc in Hz
COMacc_MPF	Mean power frequency of COMacc in Hz
EO	Eye open condition.
EC	Eye closed condition.
